# Supplementary material for: 2-[(E)-(1H-Pyrrol-2-ylmethyl­idene)hydrazinyl]pyridine monohydrate
Source: Acta Crystallogr Sect E Struct Rep Online. 2009 Nov 28;65(Pt 12):o3241. doi: 10.1107/S1600536809050296 (PMC2971851; doi:10.1107/S1600536809050296)
Supplement: Supplementary file 2 [file e-65-o3241-Isup2.hkl]

#
# h,k,l, Fc-squared, Fo-squared, sigma(Fo-squared) and status flag
#
data_I
_shelx_title '  P21/c'
_shelx_refln_list_code          4
_shelx_F_calc_maximum      127.95
_exptl_crystal_F_000       432.00
_reflns_d_resolution_high  0.8410
 
loop_
 _symmetry_equiv_pos_as_xyz
 'x, y, z'
 '-x, y+1/2, -z+1/2'
 '-x, -y, -z'
 'x, -y-1/2, z-1/2'
 
_cell_length_a     5.6479
_cell_length_b     7.4383
_cell_length_c    24.4233
_cell_angle_alpha  90.000
_cell_angle_beta  103.300
_cell_angle_gamma  90.000
 
_shelx_F_squared_multiplier     1.000
 
loop_
 _refln_index_h
 _refln_index_k
 _refln_index_l
 _refln_F_squared_calc
 _refln_F_squared_meas
 _refln_F_squared_sigma
 _refln_observed_status
   1   0   0     1132.27     1029.79     16.16 o
   2   0   0     2210.41     2039.07     32.84 o
   3   0   0      988.64      996.82     20.51 o
   4   0   0      332.26      345.77      8.11 o
   1   1   0     7664.37     7275.45    228.09 o
   2   1   0      191.45      201.38      3.47 o
   3   1   0      246.32      282.32      4.87 o
   4   1   0      101.44       99.35      2.10 o
   5   1   0      135.22      112.14     17.72 o
   6   1   0      129.80      126.13      7.72 o
   0   2   0     5764.53     5592.70     86.82 o
   1   2   0      963.07      913.11     10.84 o
   2   2   0      106.53       97.43      1.29 o
   3   2   0       56.83       64.15      3.70 o
   4   2   0       33.74       36.94      3.08 o
   5   2   0       22.57       19.43      2.47 o
   6   2   0        0.56       -1.69      1.56 o
   1   3   0      229.42      234.82      2.81 o
   2   3   0      872.34      912.01     12.54 o
   3   3   0      133.80      165.19      5.42 o
   4   3   0      157.41      168.84      5.92 o
   5   3   0        5.18        4.27      0.62 o
   6   3   0       78.72       66.21      4.87 o
   0   4   0     1363.34     1397.42     20.27 o
   1   4   0     3758.89     3664.96     71.40 o
   2   4   0      532.19      531.86      6.56 o
   3   4   0       33.50       41.62      1.95 o
   4   4   0        3.02        3.25      0.65 o
   5   4   0      100.56      124.82      6.82 o
   1   5   0        5.40        4.85      0.37 o
   2   5   0      372.77      342.57      7.79 o
   3   5   0       39.60       41.94      1.30 o
   4   5   0       16.80       20.46      1.24 o
   5   5   0       52.87       72.83      5.26 o
   0   6   0      780.54      785.28     19.37 o
   1   6   0      180.75      173.45     17.14 o
   2   6   0       47.86       46.07      5.36 o
   3   6   0       49.33       49.36      1.86 o
   4   6   0       17.72       17.82      1.22 o
   1   7   0       60.04       53.68      3.44 o
   2   7   0       52.99       48.99      3.57 o
   3   7   0      199.49      197.72      5.73 o
   0   8   0      514.45      535.60     13.37 o
   1   8   0      178.36      183.63      7.53 o
   2   8   0       17.54       17.20      1.43 o
  -6   1   1       12.95       10.40      3.67 o
  -4   1   1       57.15       67.50      1.66 o
  -3   1   1      133.72      152.81      5.65 o
  -2   1   1      887.99      972.71     13.24 o
  -1   1   1     2407.12     2300.86     29.14 o
   1   1   1      546.51      520.14     15.16 o
   2   1   1       35.28       42.56      2.43 o
   3   1   1      108.86      117.05      1.67 o
   4   1   1      217.91      217.05      5.26 o
   5   1   1       49.12       38.53      2.82 o
   6   1   1       29.85       32.52      3.05 o
  -6   2   1       57.33       65.30      3.38 o
  -5   2   1        5.57        5.06      1.23 o
  -4   2   1       10.62       10.85      1.40 o
  -3   2   1      118.43      128.21      5.36 o
  -2   2   1      289.53      310.30     10.16 o
  -1   2   1    16370.11    15761.74    336.23 o
   0   2   1    11910.32    10874.77    330.20 o
   1   2   1     3432.83     3193.87     46.41 o
   2   2   1      121.48      128.16      1.60 o
   3   2   1      161.45      176.02     10.06 o
   4   2   1       53.70       51.73      1.82 o
   5   2   1      109.07      111.39      3.41 o
  -6   3   1       66.37       43.23      4.09 o
  -5   3   1       39.52       37.49      3.76 o
  -4   3   1      133.06      123.33      4.41 o
  -3   3   1      124.92      131.36      2.48 o
  -2   3   1      365.65      350.75      5.26 o
  -1   3   1     4016.82     4026.52     72.50 o
   0   3   1      215.89      216.41      2.32 o
   1   3   1      181.04      175.29      3.25 o
   2   3   1       68.23       58.30      0.84 o
   3   3   1       26.09       25.27      1.40 o
   4   3   1       55.73       53.51      1.85 o
   5   3   1       32.87       27.96      3.25 o
   6   3   1       40.53       28.63      3.12 o
  -5   4   1       15.53       21.61      1.75 o
  -4   4   1       81.74       73.61      2.86 o
  -3   4   1      234.85      229.35     17.17 o
  -2   4   1       79.77       71.45      1.22 o
  -1   4   1     1332.95     1305.97     41.25 o
   0   4   1      530.87      555.29      8.83 o
   1   4   1       29.38       30.39      1.10 o
   2   4   1      759.21      726.56      8.92 o
   3   4   1       24.83       26.36      0.96 o
   4   4   1      154.40      157.92      4.32 o
   5   4   1       52.04       65.17      4.28 o
  -5   5   1       12.95       20.45      1.82 o
  -4   5   1       24.46       26.53      1.33 o
  -3   5   1      112.67      109.54      6.82 o
  -2   5   1      427.13      388.26      7.67 o
  -1   5   1       79.82       63.59      4.45 o
   0   5   1       48.49       53.87      4.48 o
   1   5   1       25.23       25.72      0.62 o
   2   5   1      241.72      240.79      4.58 o
   3   5   1       11.20       10.18      0.53 o
   4   5   1       35.81       36.67      2.53 o
   5   5   1       74.93       75.10     18.14 o
  -4   6   1       70.38       64.86      6.62 o
  -3   6   1      116.57       91.98      7.04 o
  -2   6   1      331.69      321.75     11.42 o
  -1   6   1     1166.49     1196.92     24.99 o
   0   6   1      542.63      561.08     14.35 o
   1   6   1       69.43       63.53      1.98 o
   2   6   1      116.44      106.18      4.09 o
   3   6   1       48.82       47.62      2.79 o
   4   6   1       21.83       15.84      1.23 o
  -3   7   1       87.12       81.27      2.99 o
  -2   7   1      272.87      257.11     12.07 o
   0   7   1       15.81       18.17      0.84 o
   1   7   1       86.14       91.39      3.05 o
   2   7   1       22.86       20.58      1.23 o
   3   7   1       89.46       86.28      3.12 o
  -2   8   1        3.90        3.00      0.71 o
   0   8   1        9.48       13.76      1.30 o
   1   8   1        4.32        1.84      0.75 o
   2   8   1       51.95       44.14      2.56 o
  -6   0   2      162.20      181.42      8.05 o
  -5   0   2       62.42       58.48      2.86 o
  -4   0   2      263.65      290.92      7.14 o
  -3   0   2      158.84      204.66      4.74 o
  -2   0   2     4584.73     4278.58     60.11 o
  -1   0   2     1202.55     1090.94     15.38 o
   1   0   2      157.14      141.05      2.79 o
   2   0   2      179.13      167.34      2.99 o
   3   0   2      219.13      193.43      4.41 o
   4   0   2       11.98       13.89      0.91 o
   5   0   2      356.99      222.64     13.18 o
  -6   1   2       21.50       31.22      2.47 o
  -5   1   2       85.02       95.13      4.06 o
  -4   1   2      103.40      102.46      4.32 o
  -3   1   2     1026.63     1118.77     14.74 o
  -2   1   2      583.87      552.52      7.55 o
  -1   1   2     8377.55     7742.29    236.73 o
   0   1   2        9.08        8.74      0.23 o
   1   1   2     3030.99     2874.33     28.34 o
   2   1   2      402.35      398.89      4.43 o
   3   1   2       51.49       57.21      1.05 o
   4   1   2      132.02      144.57      8.15 o
   5   1   2      149.21      148.18     17.17 o
   6   1   2       65.16       35.57      4.22 o
  -6   2   2       59.70       56.76      3.11 o
  -5   2   2       47.07       38.02      3.73 o
  -4   2   2      163.57      173.08      8.73 o
  -3   2   2      251.66      269.03      4.74 o
  -2   2   2      927.02      941.09     11.59 o
  -1   2   2     1147.67     1141.47     13.94 o
   0   2   2      738.12      648.33      6.64 o
   1   2   2     4766.29     4547.65     46.97 o
   2   2   2      133.68      120.20      5.10 o
   3   2   2        5.83        5.29      0.45 o
   4   2   2        3.70        3.89      0.45 o
   5   2   2      150.08      192.91     11.03 o
   6   2   2      109.99       77.37      7.46 o
  -6   3   2       17.77       10.13      2.14 o
  -5   3   2       85.48       84.76      5.10 o
  -4   3   2      170.44      158.96     10.65 o
  -3   3   2      134.12      142.53      2.76 o
  -2   3   2     2921.43     3039.66     75.39 o
  -1   3   2      190.25      178.75      8.93 o
   0   3   2        5.78       11.02      0.42 o
   1   3   2      227.31      224.93      2.35 o
   2   3   2     1074.97     1107.65     11.72 o
   3   3   2      287.44      267.73      7.76 o
   4   3   2       68.34       66.95      2.56 o
   5   3   2       15.30       13.50      2.01 o
   6   3   2      270.40      335.71     18.17 o
  -5   4   2       62.91       43.62      3.57 o
  -4   4   2       62.60       56.14      6.52 o
  -3   4   2       73.48       63.81      1.83 o
  -2   4   2      828.45      887.55     28.43 o
  -1   4   2     4211.96     4356.35     59.10 o
   0   4   2      632.69      603.07      7.87 o
   1   4   2      475.49      508.83      7.37 o
   2   4   2      108.97       88.35      4.54 o
   3   4   2       79.52       76.05      2.66 o
   4   4   2      126.57      121.13      8.73 o
   5   4   2       79.54       75.10      4.41 o
  -5   5   2       12.48       16.48      1.56 o
  -4   5   2        5.00        5.91      0.97 o
  -3   5   2      117.17      119.54      5.97 o
  -2   5   2     1977.81     1965.83     40.57 o
  -1   5   2        4.33        4.18      0.49 o
   0   5   2       93.51      101.99      1.81 o
   1   5   2       38.74       32.50      2.50 o
   2   5   2      224.24      233.24      8.15 o
   3   5   2       45.61       43.17      1.54 o
   4   5   2      163.71      166.65      4.16 o
   5   5   2       68.58       72.83      4.54 o
  -4   6   2      118.77      117.49      5.58 o
  -3   6   2      114.69      109.54      4.91 o
  -2   6   2      461.95      460.19      8.20 o
  -1   6   2      224.32      249.35      4.45 o
   0   6   2       33.45       38.09      1.31 o
   1   6   2       50.85       46.57      3.99 o
   2   6   2       14.65       13.29      0.71 o
   3   6   2      314.68      327.51      9.28 o
   4   6   2       73.80       87.11      4.02 o
  -3   7   2       80.58       84.99      3.90 o
  -1   7   2       64.80       56.15      3.76 o
   0   7   2       12.48       10.83      2.24 o
   1   7   2       28.32       21.32      1.33 o
   2   7   2       46.46       44.13      1.95 o
   3   7   2       99.80      100.29      5.19 o
  -2   8   2       46.87       41.67      1.57 o
   0   8   2       33.91       27.07      2.34 o
   1   8   2      125.80      132.74      2.71 o
   2   8   2       24.10       24.70      1.36 o
  -6   1   3       70.92       64.65      4.02 o
  -5   1   3       69.49       70.40      7.53 o
  -4   1   3      177.63      204.25      3.73 o
  -3   1   3      142.07      169.66      4.61 o
  -2   1   3     1069.98     1118.46     23.17 o
  -1   1   3      432.36      412.26      5.23 o
   0   1   3       10.75        8.02      0.39 o
   1   1   3      178.81      189.19      5.74 o
   2   1   3      132.39      131.40      3.54 o
   3   1   3      102.44      115.61      1.76 o
   4   1   3        8.92        7.87      0.43 o
  -5   2   3      161.35      174.67      7.46 o
  -4   2   3       75.28       77.04      7.59 o
  -3   2   3      775.08      790.25     19.21 o
  -2   2   3      264.25      285.77      3.49 o
  -1   2   3     3915.66     3723.09     78.57 o
   0   2   3     2851.87     2776.29     32.13 o
   1   2   3      174.43      154.24      1.61 o
   2   2   3      211.00      225.76      4.58 o
   3   2   3       76.26       74.34      2.04 o
   4   2   3      268.75      286.77      8.39 o
   5   2   3       82.08       78.02      4.93 o
   6   2   3        3.63        0.65      2.21 o
  -6   3   3       28.72       23.37      2.47 o
  -5   3   3       50.49       39.85      2.53 o
  -4   3   3       41.98       44.43      2.82 o
  -3   3   3      320.74      367.35      5.88 o
  -2   3   3      403.61      406.36     13.24 o
  -1   3   3      151.34      133.27      4.67 o
   0   3   3       71.80       76.81      1.00 o
   1   3   3       69.69       64.69      0.91 o
   2   3   3       28.11       31.69      1.14 o
   3   3   3       10.64       11.60      0.53 o
   4   3   3      102.99       98.92      8.37 o
   5   3   3      138.31      144.49      8.96 o
  -5   4   3       18.11        9.61      1.75 o
  -4   4   3       53.67       44.33      1.81 o
  -3   4   3       31.36       33.20      3.08 o
  -2   4   3       94.29       91.97      2.66 o
  -1   4   3       23.76       24.93      1.04 o
   0   4   3      122.97      115.15      5.26 o
   1   4   3       30.81       26.61      0.57 o
   2   4   3       48.03       38.21      4.64 o
   3   4   3       63.63       66.58      3.05 o
   4   4   3        4.21        2.78      1.88 o
   5   4   3       28.23       26.09      2.21 o
  -5   5   3       96.63      111.64      6.36 o
  -4   5   3        2.01        0.06      0.97 o
  -3   5   3       93.75       90.19      1.84 o
  -2   5   3      525.80      568.11     12.69 o
  -1   5   3       25.50       24.61      0.59 o
   0   5   3       17.61       17.49      0.88 o
   1   5   3       22.38       22.80      0.62 o
   2   5   3      137.76      138.11      5.19 o
   3   5   3      120.35      114.10      3.44 o
   4   5   3       88.22       80.68      4.87 o
   5   5   3       54.47       70.23      5.39 o
  -4   6   3       25.81       22.72      2.99 o
  -3   6   3       72.32       83.47      4.48 o
  -2   6   3      353.80      356.85     16.29 o
  -1   6   3       81.07       90.14      4.58 o
   0   6   3      145.37      167.32      3.77 o
   1   6   3       16.85       19.89      1.75 o
   2   6   3       51.54       54.59      2.63 o
   3   6   3       28.52       29.27      1.16 o
   4   6   3      105.39       82.50      5.13 o
  -4   7   3       57.46       29.79      3.96 o
  -3   7   3      196.76      184.41      8.24 o
  -2   7   3      327.38      291.49     10.90 o
  -1   7   3       68.69       67.81      1.72 o
   0   7   3        4.16        4.41      0.45 o
   1   7   3       14.58       18.68      2.60 o
   2   7   3       70.52       76.31      5.55 o
   3   7   3       27.19       28.86      1.62 o
  -1   8   3        5.32       11.88      1.75 o
   0   8   3      135.94      137.41      5.71 o
   1   8   3       18.93       16.00      4.90 o
   2   8   3        9.38        6.22      0.93 o
  -6   0   4       40.37       43.29      3.18 o
  -5   0   4       35.26       40.96      1.88 o
  -4   0   4       64.49       65.56      2.34 o
  -3   0   4      186.77      208.04      4.61 o
  -2   0   4     2478.04     2363.42     37.45 o
  -1   0   4      177.51      142.87      2.47 o
   0   0   4     2632.16     2479.09     44.46 o
   1   0   4       87.09       76.20      1.49 o
   2   0   4     1917.61     1770.02     41.35 o
   3   0   4     1252.02     1229.97     24.28 o
   4   0   4      335.60      311.11     13.31 o
   6   0   4       21.37       11.29      2.47 o
  -5   1   4       11.44       12.34      0.73 o
  -4   1   4      132.63      154.72      2.95 o
  -3   1   4     1239.24     1315.06     25.57 o
  -2   1   4      155.50      161.60      3.18 o
  -1   1   4     2885.42     2789.99     27.28 o
   0   1   4       28.44       29.79      0.52 o
   1   1   4       10.02        8.27      0.22 o
   2   1   4       85.83       85.06      1.42 o
   3   1   4      509.14      576.12     20.06 o
   4   1   4      445.24      474.49      6.77 o
   5   1   4      789.65      886.28     33.62 o
   6   1   4       47.04       40.57      3.63 o
  -6   2   4       13.33       21.29      2.14 o
  -5   2   4       17.11       15.78      2.08 o
  -4   2   4      243.26      244.82     10.68 o
  -3   2   4      280.47      308.75      7.27 o
  -2   2   4      110.17       95.93      2.14 o
  -1   2   4     4477.84     4247.37     53.86 o
   0   2   4     3881.07     3545.08     34.86 o
   1   2   4      362.77      345.44      5.58 o
   2   2   4       72.50       75.83      1.32 o
   3   2   4      104.11       89.22      4.84 o
   4   2   4      243.05      241.62      7.79 o
   6   2   4       28.83       27.46      2.92 o
  -6   3   4       43.72       41.93      2.86 o
  -5   3   4       32.92       29.34      1.62 o
  -4   3   4       14.78       12.26      2.04 o
  -3   3   4      122.57      127.18      2.45 o
  -2   3   4      734.17      765.87     11.57 o
  -1   3   4      219.65      211.55     11.62 o
   0   3   4       86.54       93.58      1.40 o
   1   3   4      652.62      617.84     16.45 o
   2   3   4       22.51       25.74      0.50 o
   3   3   4       51.12       60.75      1.24 o
   4   3   4      466.86      492.68      9.51 o
   5   3   4       47.40       38.36      3.44 o
  -5   4   4       15.53       17.36      2.08 o
  -4   4   4        0.15        3.08      1.14 o
  -3   4   4       92.40       94.68      1.91 o
  -2   4   4      533.97      524.26     18.37 o
  -1   4   4      411.97      405.27      8.21 o
   0   4   4      986.43      952.56     11.18 o
   1   4   4       22.53       22.65      1.53 o
   2   4   4      105.01      107.65      2.43 o
   3   4   4       61.27       62.84      1.84 o
   4   4   4       51.59       57.19      4.25 o
   5   4   4       73.39       94.51      5.32 o
  -5   5   4       57.76       48.81      2.86 o
  -4   5   4      129.46      130.09      4.57 o
  -3   5   4       99.50       96.73      2.01 o
  -2   5   4      470.76      472.27      7.98 o
  -1   5   4       34.64       32.18      0.71 o
   0   5   4        8.18        8.62      1.62 o
   1   5   4      142.88      132.03      3.10 o
   2   5   4       57.51       50.79      1.17 o
   3   5   4      148.88      138.13      4.80 o
   5   5   4       22.02       12.85      2.21 o
  -4   6   4       97.79       78.06      3.83 o
  -3   6   4      144.88      138.81      9.54 o
  -2   6   4       43.31       42.10      2.66 o
  -1   6   4       53.86       49.00      4.06 o
   0   6   4      137.80      138.82      2.56 o
   1   6   4        8.75        8.87      1.69 o
   2   6   4      331.82      338.44      6.36 o
   3   6   4        4.59        4.22      0.65 o
   4   6   4       27.96       25.51      2.14 o
  -4   7   4        0.86        0.97      1.36 o
  -2   7   4       66.53       57.50      3.83 o
  -1   7   4       34.14       32.24      1.72 o
   0   7   4        3.60        3.58      1.62 o
   1   7   4       36.30       28.10      2.17 o
   2   7   4       82.99       79.64      2.62 o
   3   7   4       32.58       28.82      2.92 o
  -2   8   4       14.42        7.14      1.69 o
  -1   8   4      121.46      134.43      4.64 o
   0   8   4       87.57       94.16      3.10 o
   1   8   4       90.27       95.07      4.22 o
   2   8   4       11.01       11.79      2.73 o
  -6   1   5       13.37       13.11      1.49 o
  -5   1   5      147.82      150.68      3.59 o
  -4   1   5      210.71      209.71      6.23 o
  -3   1   5      109.97      134.57      2.69 o
  -2   1   5       43.43       45.01      1.30 o
  -1   1   5      225.63      202.76      2.32 o
   0   1   5       63.58       63.44      0.73 o
   1   1   5      121.77      122.88      1.98 o
   2   1   5      155.38      168.72      5.91 o
   3   1   5      125.35      112.76      3.60 o
   4   1   5      374.94      370.13      8.41 o
   5   1   5      124.35       88.86      6.62 o
   6   1   5        0.85       -2.27      1.95 o
  -6   2   5       18.67       15.39      1.23 o
  -5   2   5       80.85       77.30      6.13 o
  -4   2   5       81.84       83.42      3.02 o
  -3   2   5      143.99      152.17      2.43 o
  -2   2   5      119.88      125.05      4.35 o
  -1   2   5      154.34      132.93      4.51 o
   0   2   5       32.60       33.36      1.43 o
   1   2   5     1101.27     1092.84     11.12 o
   2   2   5      126.93      108.51      5.87 o
   3   2   5      448.67      464.95     18.08 o
   4   2   5      539.75      550.20     11.02 o
   5   2   5      266.92      274.63      9.61 o
   6   2   5      169.76      202.91     10.90 o
  -6   3   5       90.72       67.12      5.36 o
  -5   3   5       44.03       39.19      1.22 o
  -4   3   5       46.56       48.82      1.19 o
  -3   3   5      153.46      164.66      4.45 o
  -2   3   5       59.76       54.35      0.95 o
  -1   3   5       78.26       74.65      1.25 o
   0   3   5      118.98      115.48      1.49 o
   1   3   5       17.27       20.37      0.68 o
   2   3   5      111.49      101.22      2.63 o
   3   3   5      100.50      121.95      3.15 o
   4   3   5      151.14      136.57      3.06 o
   5   3   5       88.70      103.86      7.01 o
  -5   4   5      259.27      256.54     25.90 o
  -4   4   5       67.22       67.46      3.02 o
  -3   4   5      210.93      204.33      2.88 o
  -2   4   5      669.79      637.10      7.73 o
  -1   4   5       32.93       30.19      0.59 o
   0   4   5      162.11      163.47      2.58 o
   1   4   5      365.87      355.03     10.65 o
   2   4   5      137.42      143.13      2.15 o
   3   4   5      268.31      285.23     10.22 o
  -5   5   5        9.54       14.02      2.01 o
  -4   5   5        2.21       -1.36      0.91 o
  -3   5   5       92.74       90.68      7.01 o
  -2   5   5      205.03      195.33      3.02 o
  -1   5   5       21.36       22.73      0.88 o
   0   5   5       37.26       37.66      1.20 o
   1   5   5       70.44       62.26      1.48 o
   2   5   5       24.84       23.53      2.53 o
   3   5   5      160.09      176.68      3.21 o
   4   5   5      171.16      155.00      7.85 o
   5   5   5       21.37       16.88      2.40 o
  -4   6   5       23.80       19.99      2.40 o
  -3   6   5       98.72       86.91      3.72 o
  -2   6   5      140.48      144.37      4.58 o
  -1   6   5       17.94       18.34      1.02 o
   0   6   5       95.51      101.72      3.28 o
   1   6   5       44.78       47.47      1.31 o
   2   6   5       66.02       73.10      3.86 o
   3   6   5      174.47      153.62     17.85 o
   4   6   5       13.18       16.16      1.95 o
  -4   7   5       70.39       70.49      3.57 o
  -3   7   5       74.77       70.82      4.48 o
  -2   7   5       22.20       17.88      0.87 o
  -1   7   5       16.02       18.40      2.79 o
   0   7   5       17.61       18.81      0.87 o
   1   7   5      197.44      200.91      5.45 o
   2   7   5       21.95       22.05      1.75 o
   3   7   5       20.89       19.41      1.43 o
  -2   8   5       64.23       59.72      2.47 o
  -1   8   5       23.67       21.10      2.01 o
   0   8   5        4.22        5.13      0.97 o
   1   8   5      180.69      186.58      5.39 o
   2   8   5       51.59       46.35      2.27 o
  -6   0   6       25.62       28.11      1.69 o
  -5   0   6       33.92       33.56      1.69 o
  -4   0   6      213.37      264.96      8.44 o
  -3   0   6      783.19      861.87     33.04 o
  -2   0   6      179.75      160.52      2.60 o
  -1   0   6      109.88       97.17      1.43 o
   0   0   6     3997.60     3875.75     53.42 o
   1   0   6      979.63      911.40     14.47 o
   2   0   6     1246.09     1573.93     36.67 o
   4   0   6      689.82      612.10     23.04 o
   5   0   6     1352.14     1612.23     56.73 o
   6   0   6      116.83      130.99      8.31 o
  -6   1   6      348.36      395.62     10.58 o
  -5   1   6       12.70       11.76      0.88 o
  -4   1   6       81.78       88.77      3.38 o
  -3   1   6      199.59      222.13      8.80 o
  -2   1   6      357.75      350.70      6.59 o
  -1   1   6       12.55       10.35      0.28 o
   0   1   6       28.21       31.45      0.46 o
   1   1   6      275.68      265.48      3.34 o
   2   1   6        6.06        3.31      0.26 o
   3   1   6      169.04      185.13      7.27 o
   4   1   6      410.93      478.58     25.18 o
   5   1   6        4.19        2.86      0.91 o
   6   1   6       76.82       72.11      5.26 o
  -6   2   6        4.98        4.48      0.91 o
  -5   2   6       15.18       17.36      6.39 o
  -4   2   6      203.13      207.42      3.67 o
  -3   2   6       54.75       56.58      1.59 o
  -2   2   6      154.52      134.82      4.35 o
  -1   2   6      372.88      340.71      4.45 o
   0   2   6      585.15      531.35      5.92 o
   1   2   6       40.19       41.84      2.43 o
   2   2   6       28.50       38.42      2.24 o
   3   2   6      407.16      391.73     28.53 o
   4   2   6      239.29      248.14      4.77 o
   5   2   6      136.22       95.09      7.08 o
  -6   3   6       90.65       94.83      5.45 o
  -5   3   6       38.89       45.12      2.04 o
  -4   3   6      143.58      135.71      6.13 o
  -3   3   6      165.26      188.87      5.74 o
  -2   3   6     1177.08     1213.17     15.81 o
  -1   3   6      730.00      696.66     15.42 o
   0   3   6      130.58      139.93      2.63 o
   1   3   6      158.14      171.71      4.25 o
   2   3   6       20.42       19.25      1.91 o
   3   3   6      491.29      493.14      7.96 o
   4   3   6      316.65      353.24      9.41 o
   5   3   6       88.14       91.85      6.75 o
  -5   4   6       19.56       29.15      3.60 o
  -4   4   6       78.95       84.35      5.45 o
  -3   4   6       28.99       32.62      2.69 o
  -2   4   6      134.57      121.91      7.69 o
  -1   4   6       24.26       26.39      0.67 o
   0   4   6      226.42      216.93      3.39 o
   1   4   6       30.94       27.28      1.04 o
   2   4   6      256.62      255.75      3.65 o
   3   4   6     1301.62     1332.16     69.68 o
   4   4   6      195.53      198.56     18.89 o
   5   4   6      121.47      107.94      5.91 o
  -4   5   6        6.31        3.89      0.58 o
  -3   5   6       46.24       44.10      2.08 o
  -2   5   6      228.83      230.70      3.19 o
  -1   5   6      165.83      159.40     13.44 o
   0   5   6       11.88       12.03      1.01 o
   1   5   6        5.26        5.63      1.30 o
   2   5   6      194.25      195.34      6.49 o
   3   5   6       42.19       45.42      4.09 o
   4   5   6      103.28      121.58      5.71 o
  -4   6   6      118.22       96.59      6.10 o
  -3   6   6       42.01       35.13      2.13 o
  -2   6   6       12.75       12.35      1.40 o
  -1   6   6        7.29        9.65      0.97 o
   0   6   6      166.60      167.17      3.07 o
   1   6   6       65.12       63.27      2.27 o
   2   6   6       23.34       23.12      1.08 o
   3   6   6       84.95      107.22      4.24 o
   4   6   6       16.38       17.12      3.34 o
  -4   7   6       11.00        8.37      1.75 o
  -3   7   6      184.39      143.45      8.31 o
  -2   7   6       43.34       40.24      1.75 o
  -1   7   6       44.05       45.37      1.88 o
   0   7   6       11.17       11.03      0.84 o
   1   7   6       24.66       26.32      3.15 o
   2   7   6      116.55      129.53      3.12 o
   3   7   6       63.77       59.65      3.05 o
  -2   8   6       25.23       22.39      1.56 o
  -1   8   6       86.03      107.69      4.67 o
   0   8   6        9.11        6.50      0.94 o
   1   8   6       23.36       22.13      3.44 o
  -5   1   7       65.91       69.53      6.04 o
  -4   1   7       61.89       68.61      2.04 o
  -3   1   7      112.39      120.20      2.40 o
  -2   1   7      144.75      137.80      1.73 o
  -1   1   7       99.09      105.13      2.56 o
   0   1   7       86.59       86.68      1.23 o
   1   1   7      125.74      133.83      1.95 o
   2   1   7      267.79      306.70      9.61 o
   3   1   7       88.72       89.12      1.73 o
   4   1   7      266.78      307.22     13.83 o
   5   1   7        2.56       -1.56      1.04 o
  -6   2   7       19.87       14.93      1.23 o
  -5   2   7      143.15      149.69      7.79 o
  -4   2   7        9.30        6.39      2.11 o
  -3   2   7      188.91      188.05      3.47 o
  -2   2   7      217.24      226.42      6.82 o
  -1   2   7     1012.45     1013.86     12.42 o
   0   2   7      861.78      821.27     15.84 o
   1   2   7      131.51      128.05      1.98 o
   2   2   7     1718.07     1704.95     70.56 o
   3   2   7      178.72      179.11      8.54 o
   4   2   7      812.49      827.03     24.83 o
  -6   3   7      104.48       91.07      5.65 o
  -5   3   7       58.89       50.64      2.63 o
  -4   3   7      106.06       97.77      3.27 o
  -3   3   7       20.82       18.63      0.91 o
  -2   3   7       22.38       23.42      0.48 o
  -1   3   7       19.72       23.26      0.64 o
   0   3   7       60.29       65.75      1.56 o
   1   3   7       47.44       47.85      1.59 o
   2   3   7       50.99       45.20      4.09 o
   3   3   7      107.21       97.85      2.57 o
   4   3   7      210.10      184.67      6.17 o
  -5   4   7       22.58       19.93      1.88 o
  -4   4   7       77.81       75.31      1.77 o
  -3   4   7       21.03       20.85      1.01 o
  -2   4   7       60.36       53.52      2.66 o
  -1   4   7      383.57      379.61      5.94 o
   0   4   7       50.72       55.12      1.75 o
   1   4   7       12.56       13.56      1.04 o
   2   4   7       89.57       85.18      1.85 o
   3   4   7       81.95       85.57      6.26 o
   5   4   7        1.10       -2.04      1.36 o
  -5   5   7       83.22       59.13      4.28 o
  -4   5   7       20.90       20.44      1.79 o
  -3   5   7       10.12        8.08      1.23 o
  -2   5   7      111.88      101.79      9.51 o
  -1   5   7       88.95       84.72      3.70 o
   0   5   7        7.80        8.78      1.66 o
   1   5   7       15.66       11.01      0.69 o
   2   5   7       75.31       75.30      2.60 o
   3   5   7      159.40      162.26      9.41 o
  -4   6   7       71.60       60.98      3.54 o
  -3   6   7       61.12       59.00      2.82 o
  -2   6   7       41.22       34.77      4.09 o
  -1   6   7       42.50       39.39      2.04 o
   0   6   7       44.81       42.55      1.39 o
   1   6   7      135.11      144.65      7.69 o
   2   6   7      280.95      298.97      6.01 o
   3   6   7      509.97      524.13     11.93 o
   4   6   7      106.33      110.83      9.38 o
  -4   7   7       34.43       40.89      3.51 o
  -2   7   7       77.42       86.52      2.86 o
  -1   7   7      220.23      222.12      6.56 o
   0   7   7       49.36       47.56      1.58 o
   1   7   7       69.13       61.14      1.69 o
   2   7   7      244.54      240.36     16.65 o
   3   7   7      166.35      185.28     15.09 o
  -2   8   7       11.28       14.28      1.75 o
  -1   8   7      143.17      168.83      6.95 o
   0   8   7        1.93        2.06      0.72 o
   1   8   7       20.83       27.11      3.80 o
  -6   0   8       49.15       51.02      4.22 o
  -5   0   8       50.74       59.13      2.66 o
  -4   0   8      302.66      332.86      9.09 o
  -3   0   8      203.48      202.84      3.57 o
  -2   0   8     1764.10     1736.59     27.98 o
  -1   0   8      987.61      897.12     11.75 o
   0   0   8        5.90        7.72      0.32 o
   1   0   8     2537.12     2698.36     60.89 o
   2   0   8     1640.42     1917.56     43.55 o
   3   0   8      284.09      288.07     10.84 o
   4   0   8      302.73      370.57     12.20 o
   5   0   8       82.50       77.18      3.96 o
  -6   1   8       36.57       26.46      4.67 o
  -5   1   8       79.77       82.32      2.63 o
  -4   1   8      106.57      102.86      4.32 o
  -3   1   8       54.92       58.09      0.97 o
  -2   1   8       72.51       74.75      1.25 o
  -1   1   8      233.34      254.74      5.78 o
   0   1   8      122.39      140.35      2.63 o
   1   1   8      663.95      640.70      7.13 o
   2   1   8      688.59      699.38     36.12 o
   3   1   8       50.72       45.61      1.17 o
   4   1   8      254.45      271.60      6.78 o
   5   1   8      221.75      248.30     12.59 o
  -6   2   8       10.58        8.50      1.30 o
  -5   2   8       44.64       41.67      1.36 o
  -4   2   8       30.08       36.29      3.38 o
  -3   2   8        6.24        4.37      0.39 o
  -2   2   8       82.06       80.57      3.47 o
  -1   2   8       47.32       49.77      3.60 o
   0   2   8      182.86      172.48      5.81 o
   1   2   8      359.11      378.75     10.74 o
   2   2   8      616.14      643.88     12.27 o
   3   2   8      324.44      305.59     30.86 o
   4   2   8       32.16       34.14      1.62 o
   5   2   8        2.32        1.75      1.49 o
  -6   3   8       38.63       31.79      6.59 o
  -5   3   8      107.10      122.99     15.51 o
  -4   3   8      195.71      200.83      4.28 o
  -3   3   8      287.51      260.42      4.74 o
  -2   3   8       20.91       22.89      1.72 o
  -1   3   8      186.56      173.39      2.99 o
   0   3   8       18.92       20.98      1.91 o
   1   3   8      275.87      267.71      7.24 o
   2   3   8      197.59      182.12      3.29 o
   3   3   8      951.59      872.96     72.54 o
   4   3   8      120.30      128.90      8.34 o
   5   3   8      145.20      156.30      7.46 o
  -4   4   8        2.76        4.39      0.71 o
  -3   4   8       71.23       66.83      4.64 o
  -2   4   8      132.49      134.49      2.15 o
  -1   4   8       38.98       37.14      0.86 o
   0   4   8       85.84       88.31      1.73 o
   1   4   8      119.69      126.92      5.55 o
   2   4   8      170.09      170.62      3.59 o
   3   4   8      575.01      611.36     16.62 o
   4   4   8      337.72      419.45     16.29 o
  -5   5   8       15.75       14.09      1.82 o
  -4   5   8       13.32        9.04      1.31 o
  -3   5   8       38.35       34.50      1.82 o
  -2   5   8       61.01       52.43      1.23 o
  -1   5   8        6.64        7.35      1.46 o
   0   5   8       48.19       49.25      1.21 o
   1   5   8      267.37      264.85      5.02 o
   2   5   8      279.51      282.16      7.92 o
   3   5   8      247.05      248.66     13.73 o
   4   5   8       18.40       16.94      1.82 o
  -3   6   8      312.56      313.77     13.76 o
  -2   6   8      332.25      335.96     14.28 o
  -1   6   8       60.80       56.21      1.85 o
   0   6   8       43.12       39.49      3.31 o
   1   6   8      242.49      249.11      4.79 o
   2   6   8       74.04       76.41      1.99 o
   3   6   8       39.86       37.13      2.27 o
   4   6   8       56.93       61.92      5.00 o
  -3   7   8       81.24       59.33      4.74 o
  -2   7   8       75.20       70.36      3.38 o
   1   7   8       25.20       22.40      3.31 o
   2   7   8      119.93      122.03      3.38 o
   3   7   8        4.18        7.14      1.10 o
  -1   8   8       20.44       14.28      1.23 o
   1   8   8       24.09       29.66      2.60 o
  -6   1   9       63.84       66.73      3.76 o
  -5   1   9       50.62       41.97      2.60 o
  -4   1   9      190.86      183.40      6.95 o
  -3   1   9      107.48      112.49      1.68 o
  -2   1   9      179.99      174.14      3.80 o
  -1   1   9      153.64      147.17      2.24 o
   0   1   9      194.68      201.35      1.99 o
   1   1   9      558.71      520.62     10.81 o
   3   1   9      121.86      121.01      2.09 o
   4   1   9       89.48      101.97      4.87 o
   5   1   9        9.50       11.10      1.69 o
  -6   2   9       45.06       42.05      5.19 o
  -5   2   9        4.59        2.62      2.34 o
  -4   2   9       42.45       43.30      1.53 o
  -3   2   9       62.31       56.95      5.29 o
  -2   2   9      102.19      103.55      1.72 o
  -1   2   9      165.03      158.49      5.26 o
   0   2   9      235.13      228.27      4.77 o
   1   2   9      362.10      376.98      5.75 o
   2   2   9      670.28      696.92     40.24 o
   3   2   9      160.63      182.57     15.09 o
   4   2   9       63.44       56.80      2.60 o
   5   2   9       48.25       59.13      3.96 o
  -6   3   9       24.36       18.17      2.53 o
  -5   3   9       32.63       29.06      1.85 o
  -4   3   9       48.48       48.16      1.19 o
  -3   3   9        8.67       13.52      0.65 o
  -2   3   9      108.61      101.69      2.46 o
  -1   3   9       54.94       52.22      1.91 o
   0   3   9      451.78      443.51      9.15 o
   1   3   9      973.83     1056.95     31.87 o
   2   3   9      159.38      161.43      4.48 o
   3   3   9      254.79      248.08      6.95 o
   4   3   9       55.15       51.54      2.40 o
   5   3   9       50.25       49.66      3.63 o
  -5   4   9       17.98       13.96      1.23 o
  -4   4   9      170.34      182.86      8.93 o
  -3   4   9       67.49       66.31      2.89 o
  -2   4   9      149.52      153.21      3.96 o
  -1   4   9       15.34       12.45      0.88 o
   0   4   9      903.48      882.36     14.89 o
   1   4   9      156.99      149.10      2.87 o
   2   4   9       55.54       60.19      3.60 o
   3   4   9       73.79       61.83      2.76 o
   4   4   9       57.77       75.10      5.58 o
  -5   5   9       15.42       13.43      1.95 o
  -4   5   9       28.45       26.51      1.93 o
  -3   5   9       97.84       85.63      2.76 o
  -2   5   9       22.62       22.20      2.30 o
  -1   5   9       13.61       13.49      1.72 o
   0   5   9      287.50      292.02      6.04 o
   1   5   9      134.84      141.82      2.86 o
   2   5   9      487.98      551.15     22.91 o
   3   5   9       16.36       12.00      0.91 o
   4   5   9       74.30       76.54      3.56 o
  -4   6   9       25.08       22.33      2.60 o
  -3   6   9       26.18       28.45      5.36 o
  -2   6   9       83.37       90.68      2.92 o
  -1   6   9      124.87      131.90      7.04 o
   0   6   9       12.57       16.69      5.16 o
   1   6   9       18.70       18.61      3.25 o
   2   6   9       13.97       14.66      1.62 o
   3   6   9       58.24       42.39      2.27 o
  -3   7   9       22.49       22.96      8.76 o
  -2   7   9       20.46       21.10      1.30 o
  -1   7   9       56.69       60.04      2.40 o
   0   7   9        5.09        4.61      0.71 o
   1   7   9      100.83       99.91      7.46 o
   2   7   9      212.68      220.75      8.80 o
  -2   8   9       58.61       74.32      4.74 o
  -1   8   9       18.44       21.68      1.69 o
   0   8   9      165.11      178.62      5.05 o
   1   8   9      141.50      149.65      3.93 o
  -6   0  10      172.84      187.59      9.67 o
  -5   0  10      315.37      325.20      9.15 o
  -4   0  10       14.89       14.28      0.78 o
  -3   0  10     1160.84     1162.27     19.86 o
  -2   0  10     1545.59     1480.26     22.39 o
  -1   0  10     2005.21     2051.01     32.97 o
   0   0  10     2236.56     2172.27     34.14 o
   1   0  10     1079.99      985.65     23.17 o
   2   0  10      118.18      115.41      2.34 o
   3   0  10      969.38      808.00     22.85 o
   4   0  10      356.93      302.87     10.45 o
   5   0  10       43.75       36.28      2.08 o
  -6   1  10       27.08       31.79      3.80 o
  -5   1  10      107.32      107.00     13.01 o
  -4   1  10      165.09      186.90      4.14 o
  -3   1  10      603.77      583.55     15.03 o
  -2   1  10        5.90        3.41      0.75 o
  -1   1  10      619.33      633.06      7.33 o
   0   1  10       33.28       43.30      1.62 o
   1   1  10     1712.61     1977.69     31.60 o
   2   1  10      176.91      167.92      6.75 o
   3   1  10      256.10      268.73      6.95 o
   4   1  10       52.68       46.15      2.01 o
   5   1  10       55.75       46.08      2.40 o
  -6   2  10       66.19       82.50      3.57 o
  -5   2  10       27.23       35.88      1.53 o
  -4   2  10        4.63        5.11      0.45 o
  -3   2  10      127.49      114.73      8.99 o
  -2   2  10       35.44       37.34      1.49 o
  -1   2  10      411.04      405.64      5.81 o
   0   2  10      397.71      425.12      9.25 o
   1   2  10      263.20      338.31     16.07 o
   2   2  10       12.17       12.91      3.89 o
   3   2  10      173.48      189.25      3.84 o
   4   2  10       48.40       46.32      2.40 o
   5   2  10        2.46        6.30      2.27 o
  -6   3  10       22.27       23.82      2.40 o
  -5   3  10        5.88       11.19      0.70 o
  -4   3  10       54.30       51.57      1.56 o
  -3   3  10       62.87       66.51      5.26 o
  -2   3  10       24.71       22.39      0.78 o
  -1   3  10      258.94      267.73      4.74 o
   0   3  10      108.72      116.41      5.84 o
   1   3  10      497.35      505.34     39.17 o
   2   3  10      117.49      131.99      6.10 o
   3   3  10       53.59       50.73      8.47 o
   4   3  10       13.95       20.34      2.34 o
   5   3  10       37.38       41.67      3.31 o
  -5   4  10       79.62       71.64      9.28 o
  -4   4  10      101.94       98.57      8.08 o
  -3   4  10       53.61       58.22      1.82 o
  -2   4  10      204.50      191.24      5.55 o
  -1   4  10      115.74      120.33      2.41 o
   0   4  10       19.48       27.56      1.40 o
   1   4  10       19.74       17.81      1.62 o
   3   4  10       69.46       71.99      2.17 o
   4   4  10       25.68       20.90      1.56 o
  -4   5  10      160.89      137.80     19.96 o
  -3   5  10      187.39      184.83     12.24 o
  -2   5  10      174.74      168.78      5.65 o
  -1   5  10      237.46      211.15     17.01 o
   0   5  10       63.72       69.20      1.59 o
   1   5  10       33.22       27.93      3.28 o
   2   5  10      331.66      328.44     10.13 o
   3   5  10       26.81       27.52      1.28 o
  -4   6  10       75.22       61.66      4.22 o
  -3   6  10        3.88        0.69      2.66 o
  -2   6  10       20.84       20.51      1.30 o
   0   6  10      224.21      242.96     18.47 o
   1   6  10      212.85      228.81      5.19 o
   2   6  10       86.09       98.50      5.78 o
   3   6  10       80.26       79.82     12.07 o
  -2   7  10       95.84       99.44      3.70 o
  -1   7  10       20.63       20.51      1.49 o
   0   7  10       63.27       75.90      2.47 o
   1   7  10       54.84       57.10      1.72 o
   2   7  10       12.48       15.78      4.74 o
  -1   8  10       26.88       27.67      1.33 o
   0   8  10       13.73       10.65      1.43 o
   1   8  10       70.34       78.90      4.90 o
  -6   1  11       14.94       16.70      1.57 o
  -5   1  11       51.70       57.88      4.15 o
  -4   1  11        7.54        7.70      0.65 o
  -3   1  11       99.14      115.33      6.59 o
  -2   1  11      326.58      308.11      5.65 o
  -1   1  11      658.04      643.75     10.78 o
   0   1  11      244.87      253.60      2.99 o
   1   1  11       95.81      100.22      2.50 o
   2   1  11      119.27      127.13      2.48 o
   3   1  11       35.77       29.25      1.27 o
   4   1  11       72.80       77.73      7.72 o
   5   1  11        2.89        4.54      2.40 o
  -6   2  11       45.36       39.59      4.48 o
  -5   2  11       87.67       87.53      7.08 o
  -4   2  11      213.71      215.95      3.98 o
  -3   2  11      373.97      392.63      5.30 o
  -2   2  11     1357.54     1512.02     40.28 o
  -1   2  11      355.70      374.91     27.52 o
   0   2  11      138.82      168.66      2.43 o
   1   2  11       89.66       76.72      5.65 o
   2   2  11       83.76       71.96      2.43 o
   3   2  11       51.91       53.81      5.71 o
   4   2  11       46.69       41.15      2.34 o
   5   2  11        0.55       -2.53      1.69 o
  -5   3  11       37.15       31.82      2.82 o
  -4   3  11      118.34      122.39      2.38 o
  -3   3  11      124.10      129.18      2.87 o
  -2   3  11       42.31       43.90      1.15 o
  -1   3  11      980.06     1039.50     18.43 o
   0   3  11      193.38      188.64      8.76 o
   1   3  11       57.55       67.42      6.13 o
   2   3  11       85.27       88.38      3.44 o
   3   3  11       71.71       69.02      4.74 o
   4   3  11       48.58       52.10      2.05 o
   5   3  11        2.58        3.05      1.10 o
  -5   4  11       42.48       41.16      2.57 o
  -4   4  11        4.45        8.18      1.10 o
  -3   4  11      252.70      253.59      4.97 o
  -2   4  11       72.86       64.25      7.85 o
  -1   4  11      137.59      131.82      3.27 o
   0   4  11     1459.07     1593.55     33.75 o
   1   4  11       39.50       32.98      2.66 o
   2   4  11      188.13      201.34      7.43 o
   3   4  11      105.27      101.81     12.62 o
   4   4  11       25.69       27.07      1.49 o
  -5   5  11       94.57      112.29      7.40 o
  -4   5  11      107.43      110.41      6.88 o
  -3   5  11      141.52      148.47      3.48 o
  -2   5  11       83.96       82.90      1.79 o
  -1   5  11      118.90      144.68      4.09 o
   0   5  11      348.24      360.73      7.27 o
   1   5  11       16.88       17.62      0.97 o
   2   5  11       55.14       54.60      2.21 o
   3   5  11        0.10       -1.31      0.88 o
   4   5  11       69.72       71.08      3.63 o
  -4   6  11       83.68       51.67      4.22 o
  -1   6  11       16.66        7.49      2.37 o
   0   6  11        6.13       10.14      1.43 o
   1   6  11       32.40       39.31      1.33 o
   2   6  11       16.49       19.28      3.47 o
   3   6  11       42.97       42.30      3.31 o
  -3   7  11       19.30       17.53      2.21 o
  -2   7  11      195.27      221.02     10.32 o
  -1   7  11       89.76       95.42      3.12 o
   0   7  11      120.08      128.72      4.28 o
   1   7  11       52.22       66.92      5.55 o
   2   7  11       51.46       52.72      8.63 o
  -1   8  11      135.08      142.15      7.14 o
   0   8  11        6.67        6.81      2.37 o
  -6   0  12       22.15       34.53      2.73 o
  -5   0  12      418.94      458.33     19.15 o
  -4   0  12      266.51      281.84      7.85 o
  -3   0  12      408.85      453.65     10.71 o
  -2   0  12     1380.46     1653.31     28.17 o
  -1   0  12      858.91      958.39     15.84 o
   0   0  12      579.27      617.81      8.31 o
   1   0  12      452.41      454.76      7.01 o
   2   0  12      225.10      252.56      7.08 o
   3   0  12       62.47       54.98      1.75 o
   4   0  12        0.96        0.78      0.65 o
   5   0  12       31.85       31.16      2.60 o
  -6   1  12      108.43      113.67     11.29 o
  -5   1  12      154.61      152.33      4.32 o
  -4   1  12      474.38      468.29     10.42 o
  -3   1  12      205.78      189.94      3.07 o
  -2   1  12      719.56      725.99     12.62 o
  -1   1  12     1873.48     1962.18     41.51 o
   0   1  12      149.10      157.18      2.13 o
   1   1  12      288.80      314.85     11.49 o
   2   1  12      299.04      296.67     19.05 o
   3   1  12      171.60      157.56      6.07 o
   4   1  12      128.84      117.37     14.90 o
   5   1  12       12.03       13.87      2.24 o
  -6   2  12        0.45       -0.06      0.91 o
  -5   2  12      188.69      214.41     10.52 o
  -4   2  12      210.34      219.62      3.56 o
  -3   2  12      321.70      337.35     12.88 o
  -2   2  12      600.69      629.43     10.22 o
  -1   2  12      327.07      346.01      4.65 o
   0   2  12       52.14       65.81      1.07 o
   1   2  12       23.18       15.96      1.01 o
   2   2  12        1.64        1.58      0.34 o
   3   2  12       23.34       22.72      1.17 o
   4   2  12       33.23       34.37      4.48 o
   5   2  12       42.85       45.03      2.47 o
  -5   3  12       12.66        9.60      3.47 o
  -4   3  12      414.15      444.02     18.73 o
  -3   3  12      508.60      514.90     25.35 o
  -2   3  12      169.48      184.66     13.96 o
  -1   3  12      523.41      524.14      7.89 o
   0   3  12        0.54        0.29      0.45 o
   1   3  12       72.31       71.10      2.14 o
   2   3  12       89.99       91.70      3.34 o
   3   3  12        1.59        0.90      0.68 o
   4   3  12       12.69        7.59      2.08 o
  -5   4  12       78.82       70.10      3.89 o
  -4   4  12       56.68       66.01      3.44 o
  -3   4  12     1032.73      993.45     45.96 o
  -2   4  12      169.76      164.84      3.63 o
  -1   4  12       24.01       21.81      0.97 o
   0   4  12       34.27       33.18      2.50 o
   1   4  12       14.36       15.03      2.50 o
   2   4  12      104.49      105.77      6.78 o
   3   4  12       19.75       20.13      2.08 o
   4   4  12       12.95       13.88      3.51 o
  -5   5  12       59.41       54.56      3.22 o
  -4   5  12      182.84      184.27     12.46 o
  -3   5  12       48.11       46.35      2.04 o
  -2   5  12      240.14      267.88      7.53 o
  -1   5  12       26.42       30.85      4.67 o
   0   5  12       13.52       12.16      1.88 o
   1   5  12       77.23       75.80      6.82 o
   2   5  12      105.74      103.96      5.84 o
   3   5  12       72.69       73.72     10.65 o
   4   5  12       15.40       11.94      1.49 o
  -4   6  12       28.85       30.19      1.91 o
  -2   6  12       91.57       87.15      3.57 o
  -1   6  12      256.76      257.47     15.16 o
   0   6  12       52.34       60.77      6.52 o
   1   6  12      118.12      117.15      3.08 o
   2   6  12       28.25       31.39      1.15 o
   3   6  12       28.85       29.01      1.75 o
  -2   7  12      139.36      140.66      4.28 o
  -1   7  12       65.63       63.22      2.66 o
   0   7  12       60.65       69.39      2.66 o
   1   7  12       45.97       46.46      1.49 o
   2   7  12       30.63       30.21      1.61 o
  -1   8  12       75.03       84.38      5.32 o
   0   8  12       19.93       22.43      2.04 o
  -6   1  13       29.89       29.21      1.75 o
  -5   1  13      216.09      237.89     13.92 o
  -4   1  13      388.53      369.94      7.11 o
  -3   1  13      101.61       97.38      2.79 o
  -2   1  13     1079.27     1024.70     14.45 o
  -1   1  13       77.99       92.19      9.35 o
   0   1  13        3.89        2.81      0.36 o
   1   1  13      252.20      278.98      7.53 o
   2   1  13       53.97       53.80      1.46 o
   3   1  13       31.62       28.21      3.83 o
   4   1  13        6.85        4.12      2.92 o
   5   1  13       16.16       16.95      2.66 o
  -6   2  13        1.10        8.30      4.93 o
  -5   2  13      103.46      115.77      6.33 o
  -4   2  13      432.03      465.81     29.37 o
  -3   2  13      141.73      156.85      6.43 o
  -2   2  13      616.37      687.82     28.75 o
  -1   2  13      112.86      109.07      1.94 o
   0   2  13      687.88      680.53      8.58 o
   1   2  13       24.77       30.69      3.15 o
   2   2  13      127.44      140.37      2.73 o
   3   2  13      117.71      117.24      5.48 o
   4   2  13       70.17       67.51      3.21 o
  -6   3  13       36.99       43.93     10.97 o
  -5   3  13      114.32       99.45      3.78 o
  -4   3  13      138.83      144.52      5.45 o
  -3   3  13      134.90      121.04      8.21 o
  -2   3  13      199.33      204.62      6.75 o
  -1   3  13       72.20       78.33      1.58 o
   0   3  13       10.48       12.32      0.65 o
   1   3  13       85.88       90.56      1.82 o
   2   3  13       11.56        9.41      1.20 o
   3   3  13       11.55       12.57      2.04 o
   4   3  13       39.07       40.89      2.73 o
  -5   4  13       30.96       26.17      3.70 o
  -4   4  13       33.34       37.23      2.27 o
  -3   4  13      103.17      104.13      7.46 o
  -2   4  13       57.24       57.66      5.74 o
  -1   4  13       33.65       31.35      1.27 o
   0   4  13        9.83       11.28      1.27 o
   1   4  13       17.20       18.69      1.03 o
   2   4  13       35.46       31.95      1.10 o
   3   4  13        0.49        1.17      0.58 o
   4   4  13        3.04        3.12      1.04 o
  -5   5  13       43.08       45.37      4.28 o
  -4   5  13      154.66      147.94      5.17 o
  -3   5  13      168.61      170.78      3.58 o
  -2   5  13      578.70      608.23     15.25 o
  -1   5  13       21.25       19.87      4.74 o
   0   5  13        6.59        3.63      0.88 o
   1   5  13       99.99       95.27      2.89 o
   2   5  13       50.99       52.90      1.95 o
   3   5  13       27.59       24.48      4.38 o
  -4   6  13       10.54        7.01      1.69 o
  -2   6  13       17.09       17.98      1.17 o
  -1   6  13       38.66       43.38      3.12 o
   0   6  13        6.77        7.18      0.73 o
   1   6  13      177.04      178.23      5.81 o
   2   6  13        8.68        9.50      1.01 o
   3   6  13        9.05       11.64      5.23 o
  -3   7  13      206.14      233.76      9.87 o
  -2   7  13      217.15      242.96      7.08 o
  -1   7  13       50.28       51.18      1.81 o
   0   7  13        0.82        3.22      2.63 o
   1   7  13       44.39       43.94      2.07 o
   2   7  13       62.00       64.65      4.28 o
  -6   0  14      167.97      181.36      6.17 o
  -5   0  14       76.99       85.88      4.09 o
  -4   0  14      555.86      588.41     13.96 o
  -3   0  14      266.45      280.99      7.46 o
  -2   0  14      103.18      115.67      3.18 o
  -1   0  14      397.82      429.38      7.14 o
   0   0  14       18.49       34.86      0.84 o
   1   0  14       85.20       93.21      1.95 o
   2   0  14       15.13       18.43      0.71 o
   3   0  14      264.05      284.04      9.67 o
   4   0  14       52.75       57.70      2.60 o
  -6   1  14       81.34       81.54      5.97 o
  -5   1  14      674.09      769.66     16.30 o
  -4   1  14      507.48      514.71      9.14 o
  -3   1  14       53.44       41.41      0.81 o
  -2   1  14      185.92      190.87      2.65 o
  -1   1  14      241.18      282.99     11.23 o
   0   1  14      108.06      110.52      2.69 o
   1   1  14        0.73        2.20      0.94 o
   2   1  14        2.83        1.91      0.68 o
   3   1  14       42.98       35.17      1.39 o
   4   1  14      144.82      142.85      4.24 o
  -5   2  14        9.85       11.62      1.69 o
  -4   2  14      206.99      219.32      8.47 o
  -3   2  14      325.91      316.31      9.54 o
  -2   2  14       15.31       18.15      0.94 o
  -1   2  14       19.53       13.25      0.55 o
   0   2  14      140.58      149.29      2.18 o
   1   2  14      189.80      191.80      8.67 o
   2   2  14      302.60      315.62     11.13 o
   3   2  14       88.36       81.46      2.99 o
   4   2  14       28.64       26.51      1.17 o
  -6   3  14      214.58      224.72     15.51 o
  -5   3  14       54.86       60.55      5.84 o
  -4   3  14      256.26      258.02      6.48 o
  -3   3  14     1189.63     1188.56     30.64 o
  -2   3  14      132.65      133.62      5.00 o
  -1   3  14       60.94       66.88      4.51 o
   0   3  14      110.74      104.15      2.73 o
   1   3  14       80.70       75.85      1.23 o
   2   3  14       13.34        9.49      0.75 o
   3   3  14       29.41       29.93      0.96 o
   4   3  14       44.36       46.73      2.53 o
  -5   4  14       65.38       56.14      3.05 o
  -4   4  14      233.64      253.01      7.70 o
  -3   4  14      585.23      610.59     15.71 o
  -2   4  14       37.01       34.84      2.92 o
  -1   4  14       13.30       16.35      2.79 o
   0   4  14       39.85       36.19      2.30 o
   1   4  14      107.99       97.06      2.01 o
   2   4  14      296.53      307.20      5.08 o
   3   4  14       14.68       14.25      0.86 o
   4   4  14       14.56       17.25      2.17 o
  -5   5  14       27.58       17.72      2.66 o
  -4   5  14      100.30       99.84      3.46 o
  -3   5  14      310.26      338.11     12.79 o
  -2   5  14      417.21      425.80     20.64 o
  -1   5  14       96.64       73.76      2.76 o
   0   5  14      144.71      142.03      2.59 o
   1   5  14       32.88       35.11      4.22 o
   2   5  14        9.46        6.95      2.11 o
   3   5  14       97.04       87.83      8.80 o
  -4   6  14       19.44       14.41      2.47 o
  -3   6  14       48.85       53.06      2.40 o
  -2   6  14      106.09      108.59      3.76 o
  -1   6  14      106.10      113.79      3.99 o
   0   6  14       48.57       45.12      5.84 o
   1   6  14        9.28        8.33      0.70 o
   2   6  14       80.77       59.15      4.87 o
  -2   7  14       15.36        8.63      1.04 o
  -1   7  14       56.89       48.47      3.02 o
   0   7  14       70.77       81.62      3.70 o
   1   7  14       30.14       32.82      1.75 o
  -6   1  15      133.68      150.34      4.77 o
  -5   1  15       98.65      116.89      3.10 o
  -4   1  15      331.83      300.87     25.38 o
  -3   1  15      121.70      121.13      2.86 o
  -2   1  15      143.42      138.77      1.87 o
  -1   1  15      310.51      312.24      5.03 o
   0   1  15      115.09      114.73      1.81 o
   1   1  15        5.64        5.19      0.35 o
   2   1  15       92.79       89.35      4.19 o
   3   1  15       69.39       64.31      2.56 o
   4   1  15       18.74       18.45      0.89 o
  -5   2  15      291.62      339.22     13.37 o
  -4   2  15      805.50      845.31     36.64 o
  -3   2  15      189.21      195.40      3.21 o
  -2   2  15       75.38       74.25      1.66 o
  -1   2  15       26.83       32.21      0.84 o
   0   2  15       84.82       95.83      1.58 o
   1   2  15       77.29       74.71      8.31 o
   2   2  15       27.61       26.01      0.94 o
   3   2  15       96.66       93.72      3.44 o
   4   2  15       58.04       56.18      2.04 o
  -5   3  15       71.54       82.63      3.70 o
  -4   3  15      264.93      262.20      7.04 o
  -3   3  15      311.80      317.87     11.55 o
  -2   3  15       91.05       93.00      3.28 o
  -1   3  15       83.03       89.74      2.60 o
   0   3  15        0.08        0.44      0.18 o
   1   3  15       35.25       34.72      3.47 o
   2   3  15       12.04       15.10      1.98 o
   3   3  15       56.86       53.75      1.69 o
   4   3  15       76.55       71.60      3.25 o
  -5   4  15       19.26       22.98      1.82 o
  -4   4  15       18.49       13.13      1.05 o
  -3   4  15       64.57       57.67      6.07 o
  -2   4  15      176.59      182.98      9.41 o
  -1   4  15       19.61       18.66      2.99 o
   0   4  15        0.24        0.41      0.46 o
   1   4  15       31.59       33.14      2.30 o
   2   4  15       42.13       44.30      5.26 o
   3   4  15       53.43       56.95      2.43 o
  -5   5  15       24.83       30.77      3.44 o
  -4   5  15        9.13       13.63      1.36 o
  -3   5  15       18.00       20.77      2.01 o
  -2   5  15       44.43       41.65      3.73 o
  -1   5  15       84.46       82.00      2.60 o
   0   5  15        1.61        1.98      0.51 o
   1   5  15       15.30       14.63      1.14 o
   2   5  15       69.33       76.96      2.17 o
   3   5  15       69.33       51.82      5.71 o
  -4   6  15      123.93      115.30      5.05 o
  -3   6  15       70.66       81.79      4.80 o
  -2   6  15       13.64       13.68      3.34 o
  -1   6  15      159.93      201.28      8.05 o
   0   6  15       20.43       25.22      1.37 o
   1   6  15        8.84        9.55      0.81 o
   2   6  15      124.33      122.20      3.93 o
  -2   7  15       40.83       37.06      1.95 o
  -1   7  15       55.88       60.13      2.11 o
   0   7  15        3.33        3.81      1.33 o
   1   7  15       22.81       28.78      6.52 o
  -6   0  16       26.88       26.87      1.88 o
  -5   0  16     1519.37     1617.03     58.29 o
  -4   0  16      376.21      401.73     11.81 o
  -3   0  16      765.89      792.09     17.72 o
  -2   0  16      264.29      300.66      7.92 o
  -1   0  16      107.43      100.87      4.35 o
   0   0  16       41.08       44.79      1.23 o
   1   0  16      200.63      189.34      4.15 o
   3   0  16      591.15      486.95     12.33 o
   4   0  16        3.40        3.51      0.71 o
  -6   1  16       44.75       52.24      2.34 o
  -5   1  16        4.11        8.63      0.97 o
  -4   1  16      304.84      277.31      5.15 o
  -3   1  16      322.82      332.49      5.45 o
  -2   1  16      307.40      302.81      4.45 o
  -1   1  16        0.60        0.75      0.28 o
   0   1  16      574.71      566.48      7.72 o
   1   1  16      106.33      117.74      4.32 o
   2   1  16      119.72      104.29      4.35 o
   3   1  16       62.98       49.43      1.54 o
   4   1  16       37.00       34.74      1.28 o
  -6   2  16       25.72       28.50      3.05 o
  -5   2  16      171.03      189.02      6.17 o
  -4   2  16       29.85       30.23      1.82 o
  -3   2  16      144.32      156.51     13.40 o
  -2   2  16        1.79        1.09      0.94 o
  -1   2  16      153.43      166.09      7.50 o
   0   2  16      157.12      156.33      3.96 o
   1   2  16      193.83      198.93      6.26 o
   2   2  16      137.07      130.15     13.83 o
   3   2  16        9.44        9.99      1.04 o
   4   2  16       16.60       12.69      1.54 o
  -5   3  16      111.23      137.78      4.25 o
  -4   3  16      117.44      125.51      5.13 o
  -3   3  16       67.05       59.90      4.38 o
  -2   3  16       79.98       86.51      1.88 o
  -1   3  16       87.56       77.81      1.70 o
   0   3  16      254.75      241.16      3.56 o
   1   3  16      702.42      659.24     48.13 o
   2   3  16      179.95      181.28      3.21 o
   3   3  16       29.47       25.47      1.06 o
   4   3  16       22.71       21.03      1.36 o
  -5   4  16      111.16       92.24      8.67 o
  -4   4  16      352.27      371.74     11.75 o
  -3   4  16       72.11       75.39      2.53 o
  -2   4  16       95.39       93.33     10.06 o
  -1   4  16       86.47       86.30      3.18 o
   0   4  16      131.84      138.24      3.44 o
   1   4  16       34.53       33.66      2.11 o
   2   4  16       46.52       41.91      5.36 o
   3   4  16      113.95      110.60      2.34 o
  -4   5  16       20.64       24.83      4.45 o
  -3   5  16       33.00       37.30      2.31 o
  -2   5  16      107.56       97.92      2.84 o
  -1   5  16       26.13       22.07      2.27 o
   0   5  16       95.83       99.06      2.43 o
   1   5  16       23.74       20.24      0.88 o
   2   5  16       28.39       30.37      5.06 o
   3   5  16       74.61       79.22      2.53 o
  -4   6  16       46.20       47.58      4.02 o
  -3   6  16       69.02       61.66      4.87 o
  -2   6  16       28.05       31.87      2.14 o
  -1   6  16        9.22        6.62      0.91 o
   0   6  16       12.37       16.28      3.08 o
   1   6  16       61.76       59.04      2.31 o
   2   6  16       19.59       21.38      2.50 o
  -2   7  16       38.68       36.70      2.60 o
  -1   7  16       36.17       43.10      2.53 o
   0   7  16      127.59      150.46      6.04 o
  -6   1  17        0.79        1.18      0.65 o
  -5   1  17        2.87        9.71      3.70 o
  -4   1  17      111.70      108.59      5.78 o
  -3   1  17       31.07       30.73      2.43 o
  -2   1  17       48.05       50.01      1.82 o
  -1   1  17        6.64        8.06      0.94 o
   0   1  17      211.01      206.25      3.43 o
   1   1  17      237.87      230.33      3.19 o
   2   1  17       81.18       81.01      3.51 o
   3   1  17       50.65       47.96      1.43 o
   4   1  17       16.72       15.54      2.63 o
  -5   2  17      362.48      384.71     20.45 o
  -4   2  17       78.87       85.47      6.20 o
  -3   2  17       65.39       72.41      1.63 o
  -2   2  17      102.41      100.85      2.50 o
  -1   2  17       61.13       59.33      3.08 o
   0   2  17        5.58        5.32      0.33 o
   1   2  17        6.46        4.92      0.43 o
   2   2  17      364.71      344.02     19.05 o
   3   2  17      171.46      147.05      3.46 o
   4   2  17       44.39       36.47      3.44 o
  -4   3  17       52.65       52.96      2.09 o
  -3   3  17       65.55       65.22      4.80 o
  -2   3  17       11.98       15.16      2.30 o
  -1   3  17       42.04       39.14      1.28 o
   0   3  17        1.03        1.36      0.31 o
   1   3  17       70.94       61.39      3.57 o
   2   3  17       83.46       70.74      5.29 o
   3   3  17        0.98        1.49      0.58 o
  -5   4  17        1.35        3.76      2.08 o
  -4   4  17       45.87       43.26      5.58 o
  -3   4  17       94.50       98.32      2.93 o
  -2   4  17       44.79       51.09      2.54 o
  -1   4  17       32.74       29.48      1.91 o
   0   4  17        7.42        8.36      2.76 o
   1   4  17       13.09       12.53      0.78 o
   2   4  17       70.05       68.15      1.69 o
   3   4  17       19.22       15.19      1.49 o
  -4   5  17       89.87       89.95      3.73 o
  -3   5  17        0.12       -1.03      3.08 o
  -2   5  17       40.62       35.14      2.42 o
  -1   5  17       14.00       10.97      1.10 o
   0   5  17       14.42       15.01      2.86 o
   1   5  17       36.60       35.72      1.17 o
   2   5  17      101.11      129.67     16.19 o
  -3   6  17       54.18       58.55      4.67 o
  -1   6  17        7.20        8.40      0.96 o
   0   6  17       17.00       18.71      1.69 o
   1   6  17       28.46       30.91      1.16 o
  -2   7  17       75.07       78.33      5.52 o
  -1   7  17       28.62       34.37      3.05 o
   0   7  17      211.34      210.23      5.17 o
  -6   0  18      111.81      134.75      7.92 o
  -5   0  18      102.45      104.44      4.09 o
  -4   0  18      284.88      244.13     15.51 o
  -3   0  18       75.62       73.22      1.88 o
  -2   0  18       14.10       17.59      0.84 o
  -1   0  18      204.63      205.96      4.28 o
   0   0  18       50.75       53.49      1.43 o
   1   0  18      522.42      470.72      9.80 o
   2   0  18       14.88       16.75      1.23 o
   4   0  18       14.17       17.72      1.69 o
  -6   1  18       72.33       75.47      3.60 o
  -5   1  18      180.47      189.51     25.87 o
  -4   1  18       42.61       46.77      1.44 o
  -3   1  18      150.65      144.89      7.30 o
  -2   1  18        3.22        2.86      0.32 o
  -1   1  18      127.66      123.10      1.64 o
   0   1  18       18.37       20.94      0.55 o
   1   1  18      112.41      119.87      1.86 o
   2   1  18      196.52      187.60      6.65 o
   3   1  18       44.82       39.85      1.49 o
   4   1  18       40.47       26.05      4.28 o
  -5   2  18        2.64        6.19      1.66 o
  -4   2  18       49.80       48.28      1.46 o
  -3   2  18       18.85       18.41      2.37 o
  -2   2  18      246.42      242.08      3.86 o
  -1   2  18      156.59      150.15      8.02 o
   0   2  18       89.73       83.53      1.56 o
   1   2  18       75.06       78.23      1.46 o
   2   2  18      116.52      101.92      4.09 o
   3   2  18       70.83       60.80      2.95 o
  -5   3  18      146.37      138.18     13.53 o
  -4   3  18       16.69       17.61      4.74 o
  -3   3  18        1.99        1.58      0.48 o
  -2   3  18       15.04       12.72      2.30 o
  -1   3  18      827.25      733.45     14.85 o
   0   3  18      328.44      321.63      5.65 o
   1   3  18      433.15      434.77      7.78 o
   2   3  18      452.40      459.41      7.11 o
   3   3  18        8.93        7.45      1.59 o
  -5   4  18       49.28       53.43      4.67 o
  -4   4  18       30.96       34.75      7.20 o
  -3   4  18       24.73       25.21      2.89 o
  -2   4  18      289.58      269.27     12.75 o
  -1   4  18       31.18       32.08      1.75 o
   0   4  18       12.56       13.69      1.53 o
   1   4  18        6.87        8.14      1.43 o
   2   4  18      862.98      867.36     25.15 o
   3   4  18       19.66       19.80      1.43 o
  -4   5  18      118.84      139.34      5.24 o
  -3   5  18       84.87       94.55      3.46 o
  -1   5  18       29.98       29.01      2.66 o
   0   5  18       25.08       26.22      1.43 o
   1   5  18      384.09      384.82      6.86 o
   2   5  18       20.91       24.47      2.60 o
  -3   6  18       24.83       36.15      3.51 o
  -1   6  18       60.90       59.66      4.19 o
   0   6  18        5.73        5.55      0.64 o
   1   6  18       92.26       95.55      3.32 o
  -5   1  19       11.40       11.30      0.76 o
  -4   1  19       91.70      101.80      2.27 o
  -3   1  19       38.98       33.74      1.82 o
  -2   1  19      117.05      107.94      1.88 o
  -1   1  19      232.86      233.00      3.21 o
   0   1  19      316.16      330.93     20.25 o
   1   1  19     1113.24     1094.06     26.29 o
   2   1  19       20.22       16.95      0.84 o
   3   1  19       71.67       63.27      2.15 o
  -5   2  19       43.96       38.98      3.21 o
  -4   2  19       58.14       55.12      1.85 o
  -3   2  19       94.06      102.04      6.39 o
  -2   2  19       34.59       31.36      5.84 o
  -1   2  19        5.33        6.47      1.75 o
   0   2  19        5.25        8.30      0.68 o
   1   2  19      248.92      246.67      4.54 o
   2   2  19      133.56      123.39      2.50 o
   3   2  19       56.42       47.55      1.75 o
  -5   3  19       56.78       59.13      4.67 o
  -4   3  19       48.21       58.34      6.33 o
  -3   3  19       14.49       14.09      1.43 o
  -2   3  19        9.52        7.45      0.71 o
  -1   3  19       83.13       76.18     10.00 o
   0   3  19      336.68      345.42      5.16 o
   1   3  19      353.19      356.99     19.51 o
   2   3  19       17.30        9.00      2.34 o
   3   3  19       11.40       11.04      2.27 o
  -4   4  19       20.68       20.40      1.53 o
  -3   4  19        0.44        0.04      0.71 o
  -2   4  19       51.54       53.05      2.64 o
  -1   4  19       12.69       12.84      3.18 o
   0   4  19       73.64       78.33      1.59 o
   1   4  19      103.78      115.88      6.52 o
   2   4  19       39.24       39.45      2.21 o
  -4   5  19       60.08       64.88      5.29 o
  -2   5  19       87.03      104.96      6.04 o
  -1   5  19       29.42       29.79      1.62 o
   0   5  19      124.25      137.67      5.71 o
   1   5  19      592.84      726.21     25.57 o
   2   5  19       88.03       91.85      3.63 o
  -3   6  19       10.41       17.72      2.47 o
  -2   6  19      127.67      137.93      6.23 o
   0   6  19        0.00       -0.90      2.04 o
   1   6  19       19.58       17.61      5.84 o
  -5   0  20       47.41       54.65      2.40 o
  -4   0  20        0.88        2.79      1.30 o
  -3   0  20      333.06      318.90      6.69 o
  -2   0  20      167.48      166.56      3.05 o
  -1   0  20      431.24      460.60      8.31 o
   0   0  20      325.37      302.93      5.39 o
   1   0  20      787.04      740.62     14.28 o
   2   0  20       40.22       37.00      1.56 o
   3   0  20        9.83        8.37      1.04 o
  -5   1  20       68.16       81.66      6.65 o
  -4   1  20      110.87      109.18      2.89 o
  -3   1  20       46.93       45.95      1.35 o
  -2   1  20       98.87       95.91      1.67 o
  -1   1  20      116.56      120.94      5.65 o
   0   1  20     3452.68     3401.09     75.23 o
   1   1  20      191.24      206.51     10.78 o
   2   1  20       25.33       24.07      1.33 o
   3   1  20        1.73        0.62      0.58 o
  -5   2  20        1.96        0.17      0.76 o
  -4   2  20       26.29       24.06      1.26 o
  -3   2  20       90.34       91.90      4.25 o
  -2   2  20      172.94      152.84     12.33 o
  -1   2  20       81.58       81.09      4.32 o
   0   2  20       63.25       62.35      1.23 o
   1   2  20      217.83      217.12     10.52 o
   2   2  20       80.48       77.71      1.87 o
   3   2  20       10.61        9.18      2.50 o
  -5   3  20       47.15       57.32      3.89 o
  -4   3  20       10.04        5.78      0.93 o
  -3   3  20       25.11       25.56      1.69 o
  -2   3  20      173.49      170.83      3.86 o
  -1   3  20      384.41      390.72      5.23 o
   0   3  20      165.30      166.48     10.77 o
   1   3  20      489.26      466.15     32.75 o
   2   3  20       86.90       92.25      3.21 o
   3   3  20        8.90        9.36      1.62 o
  -4   4  20       14.07       24.34      2.40 o
  -3   4  20       12.85       12.03      1.23 o
  -2   4  20       51.24       49.27      1.79 o
  -1   4  20        6.11        9.13      0.83 o
   0   4  20        0.94        3.07      1.27 o
   2   4  20      124.10      117.71      2.92 o
  -4   5  20       17.37       22.13      2.79 o
  -3   5  20      103.49      101.30      3.75 o
  -2   5  20       23.91       30.18      1.69 o
  -1   5  20      366.60      358.93     15.97 o
   0   5  20        8.03       10.77      0.91 o
   1   5  20      420.01      464.51     12.09 o
  -1   6  20       73.00       72.93      2.99 o
   0   6  20        2.39        1.58      0.68 o
  -5   1  21        2.63        2.19      0.67 o
  -4   1  21        5.41        5.70      2.47 o
  -3   1  21       55.54       53.05      1.61 o
  -2   1  21       66.56       65.83      2.04 o
  -1   1  21     1048.57     1064.44     14.73 o
   0   1  21      470.94      544.87      8.62 o
   1   1  21      142.03      139.22      2.73 o
   2   1  21        6.75        7.79      1.04 o
   3   1  21        5.85        6.22      0.86 o
  -5   2  21        0.46        1.28      0.88 o
  -4   2  21       60.38       61.25      1.81 o
  -3   2  21      100.01       86.96      2.11 o
  -2   2  21      332.26      320.66      4.80 o
  -1   2  21      256.26      247.45      3.41 o
   0   2  21       89.86       78.24      2.69 o
   1   2  21      102.06      112.16      2.45 o
   2   2  21       47.49       45.92      1.36 o
   3   2  21        1.80        2.44      1.46 o
  -5   3  21        2.79        0.84      1.19 o
  -4   3  21       49.20       51.04      2.06 o
  -3   3  21       60.03       58.20      2.40 o
  -2   3  21       83.74       68.80      3.57 o
  -1   3  21      290.54      283.00      5.16 o
   0   3  21      815.78      815.24     19.02 o
   1   3  21       26.61       33.52      1.29 o
   2   3  21       51.53       63.67      6.30 o
  -4   4  21        2.69        7.33      1.88 o
  -3   4  21       42.23       42.97      2.53 o
  -2   4  21       73.81       77.65      2.88 o
  -1   4  21       86.85      106.99      3.08 o
   0   4  21       50.00       57.02      3.60 o
   1   4  21       58.30       58.03      1.84 o
   2   4  21        9.52        9.23      2.43 o
  -2   5  21       82.29      111.32      5.91 o
  -1   5  21      644.48      665.89     43.88 o
   0   5  21       19.98       21.38      1.20 o
   1   5  21       59.47       54.50      2.40 o
  -5   0  22       39.24       52.32      3.83 o
  -4   0  22       57.84       59.72      2.01 o
  -3   0  22      470.20      442.81      9.80 o
  -2   0  22       12.18        9.67      0.65 o
  -1   0  22      784.23      777.16     12.85 o
   0   0  22      123.74      129.95      2.60 o
   1   0  22      111.03      100.87      2.34 o
   2   0  22       57.72       63.22      4.02 o
   3   0  22       60.61       62.18      3.44 o
  -5   1  22        9.51       12.14      1.95 o
  -4   1  22      162.46      154.50      3.00 o
  -3   1  22       55.13       51.16      1.16 o
  -2   1  22      232.54      200.69      5.68 o
  -1   1  22      170.44      198.45      3.15 o
   0   1  22      332.71      339.10      4.57 o
   1   1  22       80.47       85.88      1.88 o
   2   1  22       36.32       36.87      2.14 o
   3   1  22       32.86       32.17      1.98 o
  -5   2  22       36.71       40.32      2.69 o
  -4   2  22       25.87       23.93      3.86 o
  -3   2  22        8.74        7.33      0.94 o
  -2   2  22      132.50      122.59      7.27 o
  -1   2  22      205.72      208.55      3.44 o
   0   2  22        0.72        1.41      0.37 o
   1   2  22       45.66       41.16      1.33 o
   2   2  22       85.14       69.71      4.90 o
  -4   3  22       35.07       29.03      1.92 o
  -3   3  22       25.87       22.72      0.93 o
  -2   3  22      418.77      448.72     11.13 o
  -1   3  22      557.28      536.11      9.74 o
   0   3  22      109.34      114.52      2.64 o
   1   3  22      168.18      171.72      3.60 o
   2   3  22       59.97       57.14      3.96 o
  -4   4  22       18.37       25.38      2.14 o
  -3   4  22      109.36      100.48      3.83 o
  -2   4  22      842.51      810.94     46.57 o
  -1   4  22       27.32       26.73      2.11 o
   0   4  22        0.09        0.40      0.68 o
   1   4  22        4.97        3.47      0.70 o
  -3   5  22       59.29       57.57      5.00 o
  -2   5  22       17.03       13.24      1.17 o
  -1   5  22      424.06      420.42     10.90 o
   0   5  22       56.87       51.77      5.23 o
  -5   1  23       20.15       22.60      4.38 o
  -4   1  23       17.41       20.36      0.78 o
  -3   1  23       56.56       50.62      1.31 o
  -2   1  23       22.23       15.84      0.68 o
  -1   1  23      155.19      154.72      4.45 o
   0   1  23       46.82       47.49      1.14 o
   1   1  23       35.47       37.35      1.53 o
   2   1  23        1.00        1.69      0.64 o
  -4   2  23       46.42       41.09      2.60 o
  -3   2  23      195.19      178.11      5.48 o
  -2   2  23      125.36      111.66      2.01 o
  -1   2  23      122.38      118.30      3.89 o
   0   2  23       44.95       46.49      2.30 o
   1   2  23       34.93       35.65      2.73 o
   2   2  23       60.01       60.91      2.13 o
  -4   3  23       61.77       64.11      3.18 o
  -3   3  23        0.82        3.64      2.60 o
  -2   3  23       19.80       16.36      1.36 o
  -1   3  23       29.68       29.13      4.28 o
   0   3  23        6.91        8.20      2.76 o
   1   3  23       30.58       30.52      2.08 o
   2   3  23       19.54       21.93      1.66 o
  -2   4  23       45.69       43.21      1.88 o
  -1   4  23       54.97       69.90      5.55 o
   0   4  23       75.81       79.93      4.77 o
   1   4  23       14.02       14.76      3.18 o
  -2   5  23       80.41       80.34      7.30 o
  -1   5  23       63.23       62.76      1.77 o
   0   5  23        7.60        8.17      3.47 o
  -4   0  24        3.62       -1.27      0.84 o
  -3   0  24      494.96      430.68      9.54 o
  -2   0  24       31.84       36.67      1.23 o
  -1   0  24       88.16       86.65      2.53 o
   0   0  24       41.99       31.81      1.62 o
   1   0  24       22.16       19.34      1.30 o
   2   0  24       36.07       46.22      2.21 o
  -4   1  24       42.04       43.08      1.49 o
  -3   1  24       50.60       43.07      1.14 o
  -2   1  24       30.67       25.78      2.56 o
  -1   1  24      101.51       96.41      3.80 o
   0   1  24      158.12      145.41      2.56 o
   1   1  24       27.08       29.72      2.04 o
   2   1  24       49.86       51.88      4.87 o
  -4   2  24       13.38       13.68      1.46 o
  -3   2  24       84.68       75.86      4.80 o
  -2   2  24       73.54       76.64      1.52 o
  -1   2  24       37.19       29.47      1.04 o
   0   2  24       23.21       22.33      0.95 o
   1   2  24       54.65       59.92      3.76 o
   2   2  24        0.69        0.23      0.94 o
  -4   3  24       26.57       23.11      1.43 o
  -3   3  24       11.22        7.92      1.10 o
  -2   3  24       85.48       93.45      2.26 o
  -1   3  24      159.72      162.18      6.91 o
   0   3  24      207.73      215.11      7.92 o
   1   3  24       13.74       12.76      2.11 o
  -3   4  24       15.93        7.85      1.88 o
  -2   4  24      134.32      116.99      9.12 o
  -1   4  24        4.88        5.05      1.43 o
   0   4  24        0.38        0.94      1.75 o
  -4   1  25       19.95       20.10      0.93 o
  -3   1  25       76.84       80.64      1.59 o
  -2   1  25        7.93        9.76      0.68 o
  -1   1  25       42.64       49.89      1.36 o
   0   1  25        3.65        5.89      1.53 o
   1   1  25       89.96       96.58      3.20 o
  -4   2  25       50.31       48.76      1.98 o
  -3   2  25       49.34       43.05      4.93 o
  -2   2  25       44.66       34.93      3.76 o
  -1   2  25       32.07       29.78      1.72 o
   0   2  25        1.53        2.22      2.01 o
   1   2  25       14.95       15.10      2.66 o
  -3   3  25       10.47        8.32      1.43 o
  -2   3  25       41.29       45.25      8.02 o
  -1   3  25       37.01       35.89      1.06 o
   0   3  25        0.31        0.28      0.64 o
   1   3  25       33.28       32.72      6.72 o
  -2   4  25       11.91       15.22      1.33 o
  -1   4  25       11.46       11.42      0.81 o
   0   4  25       41.49       46.80      2.40 o
  -4   0  26       11.21       13.96      1.30 o
  -3   0  26        8.63        9.93      0.78 o
  -2   0  26       69.48       71.01      2.21 o
  -1   0  26       27.79       29.40      1.10 o
   0   0  26       29.24       31.35      2.79 o
   1   0  26        1.18        1.04      1.10 o
  -4   1  26       36.07       30.05      4.58 o
  -3   1  26        1.52        0.20      0.88 o
  -2   1  26       28.75       30.84      2.86 o
  -1   1  26       23.89       25.85      0.90 o
   0   1  26       37.06       34.56      1.01 o
   1   1  26       24.22       32.96      2.04 o
  -3   2  26       12.01       12.90      1.08 o
  -2   2  26       92.56       80.31      2.99 o
  -1   2  26       48.01       53.60      1.29 o
   0   2  26       23.31       23.22      1.10 o
   1   2  26        6.18        9.84      1.02 o
  -3   3  26        9.38        9.48      2.86 o
  -2   3  26       75.38       76.35      7.46 o
  -1   3  26       16.95       15.50      3.93 o
   0   3  26      129.68      127.75      4.03 o
  -3   1  27        6.76        5.17      0.71 o
  -2   1  27        0.87        0.86      2.30 o
  -1   1  27       76.76       83.31      1.79 o
   0   1  27        5.70        8.47      1.07 o
  -3   2  27        1.91        1.67      0.48 o
  -2   2  27       47.85       42.69      3.12 o
  -1   2  27       12.12       14.06      0.82 o
   0   2  27        0.85        1.62      0.58 o
  -2   3  27       24.00       25.88      1.01 o
  -1   3  27       32.72       35.60      1.49 o
  -3   0  28       47.93       54.59      2.47 o
  -2   0  28       32.95       33.75      1.56 o
  -1   0  28        1.32        2.47      0.97 o
   0   0  28       25.91       31.29      1.75 o
  -3   1  28       26.05       25.57      1.15 o
  -2   1  28       55.96       64.60      7.72 o
  -1   1  28       26.17       31.43      1.95 o
   0   1  28        2.88        4.41      0.76 o
  -2   2  28        0.57        1.61      0.62 o
  -1   2  28        6.41       11.70      0.91 o
 
